# Supplementary material for: A signature based on anoikis-related genes for the evaluation of prognosis, immunoinfiltration, mutation, and therapeutic response in ovarian cancer
Source: Front Endocrinol (Lausanne). 2023 Jun 13;14:1193622. doi: 10.3389/fendo.2023.1193622 (PMC10295154; doi:10.3389/fendo.2023.1193622)
Supplement: Supplementary Table 1 — Identification of 50 prognostic ARGPs using the R’s “survival” package. [file Table_1.xlsx]

## Sheet: Sheet1
ARGPs	HR	HR.95L	HR.95H	pvalue
BCL2L11|PAK1	1.47334	1.17938	1.84057	0.000642509
BCL2L11|BAG1	1.58561	1.25862	1.99756	9.16e-05
BCL2L11|CASP2	1.63155	1.26742	2.1003	0.000145228
CASP8|SIK2	0.633875	0.490007	0.819985	0.000518514
CASP8|LRP1	0.666127	0.532077	0.833949	0.000394257
CASP8|CCDC80	0.634117	0.507483	0.792352	6.13e-05
EGFR|CD44	1.5341	1.2032	1.95602	0.000556057
EGFR|CEACAM1	1.72837	1.32675	2.25157	5e-05
ITGA5|CD44	1.64283	1.23005	2.19412	0.000772586
ITGA5|PIN1	1.52285	1.19525	1.94023	0.000666152
PAK1|PTPN1	0.671548	0.536123	0.841181	0.000530181
PAK1|CCDC80	0.64289	0.512487	0.806475	0.00013372
FN1|IFI27	1.53861	1.21274	1.95205	0.000387532
CXCL12|CD44	1.55662	1.19747	2.02349	0.000944635
CXCL12|XIAP	1.49837	1.19202	1.88346	0.000530114
CXCL12|RANBP9	1.70958	1.35174	2.16213	7.63e-06
CXCL12|PIN1	1.59085	1.27242	1.98897	4.62e-05
CXCL12|SERPINB1	1.65095	1.30842	2.08314	2.38e-05
CD44|LRP1	0.600825	0.466814	0.773308	7.61e-05
CD44|SERPINE1	0.65687	0.512441	0.842006	0.0009086
CD44|CCDC80	0.637591	0.509356	0.798111	8.56e-05
XIAP|LRP1	0.678203	0.543157	0.846825	0.000609115
XIAP|CCDC80	0.633465	0.506549	0.79218	6.28e-05
CCR7|SFRP1	0.59902	0.443309	0.809424	0.000848175
SIK2|CASP2	1.66572	1.2895	2.15171	9.36e-05
EPHA2|ELK1	1.46364	1.17055	1.83013	0.000834277
RANBP9|PDGFRB	0.611228	0.477734	0.782025	9.02e-05
RANBP9|ITGB5	0.684188	0.54603	0.857304	0.000974453
CRYAB|BAG1	1.8402	1.36869	2.47414	5.39e-05
CRYAB|ENDOG	1.76441	1.32521	2.34916	0.000101106
PDGFRB|PIN1	1.54462	1.23106	1.93804	0.000172971
PDGFRB|SERPINB1	1.65859	1.29562	2.12325	5.94e-05
PAK4|SERPINB1	1.52888	1.21931	1.91706	0.000235392
PIN1|SNAI2	0.644828	0.507794	0.818843	0.000318704
PIN1|CCDC80	0.577157	0.449122	0.741692	1.75e-05
ELK1|PXN	0.646107	0.517555	0.80659	0.000113911
ELK1|BIN1	0.676442	0.536493	0.852897	0.000948393
ELK1|CCDC80	0.557821	0.43482	0.715616	4.38e-06
LRP1|BAG1	1.48087	1.17758	1.86229	0.000785328
LRP1|APOBEC3G	1.66279	1.3099	2.11076	2.94e-05
LRP1|CASP2	1.57264	1.25325	1.97343	9.27e-05
LRP1|ENDOG	1.58809	1.26536	1.99313	6.59e-05
BAG1|SNAI2	0.634179	0.506	0.79483	7.71e-05
BAG1|CCDC80	0.576431	0.457011	0.727056	3.3e-06
APOBEC3G|SERPINE1	0.672775	0.532771	0.849569	0.000870198
APOBEC3G|CCDC80	0.586386	0.469028	0.733109	2.8e-06
ITGB5|SERPINB1	1.5182	1.21399	1.89864	0.000252582
SERPINB1|PXN	0.590505	0.460442	0.757308	3.33e-05
CASP2|CCDC80	0.651614	0.521429	0.814302	0.000165602
ENDOG|CCDC80	0.66801	0.529007	0.843538	0.000700455
